# Supplementary material for: Synergistic Activity of DNA Damage Response Inhibitors in Combination with Radium-223 in Prostate Cancer
Source: Cancers (Basel). 2024 Apr 15;16(8):1510. doi: 10.3390/cancers16081510 (PMC11048209; doi:10.3390/cancers16081510)
Supplement: Supplementary file 1 [file cancers-16-01510-s001.zip]

Archive with 1 entries (1 files):
- cancers-2916083-supplementary.pdf
